# Supplementary material for: Metal-centered X-ray absorption and emission spectroscopy of iron corroles: implications for ligand non-innocence
Source: Chem Sci. 2026 Mar 10;17(18):9230–45. doi: 10.1039/d6sc00669h (PMC13001668; doi:10.1039/d6sc00669h)
Supplement: SC-017-D6SC00669H-s001 [file SC-017-D6SC00669H-s001.zip]

Archive with 25 entries (24 files):
- SI-figures/
- SI-figures/active-orbitals-FeTPC-Cl.pdf
- SI-figures/active-space-doublet.pdf
- SI-figures/cal-kedge-feno-fetpc-no.pdf
- SI-figures/fetpc-cl-k-quadrupole-only.pdf
- SI-figures/fetpc-cl-l3-orb-contribution-area.pdf
- SI-figures/fetpc-cl-l3-orb-contribution-with-area_quintet.pdf
- SI-figures/fetpc-cl-l3-orb-contribution-with-area_singlet.pdf
- SI-figures/fetpc-cl-l3-orb-contribution-with-area_triplet.pdf
- SI-figures/fetpc-no-k-quadrupole-only.pdf
- SI-figures/fetpc-no-l3-orb-contribution-area.pdf
- SI-figures/fetpc-no-l3-orb-contribution-with-area_quintet.pdf
- SI-figures/fetpc-no-l3-orb-contribution-with-area_singlet.pdf
- SI-figures/fetpc-no-l3-orb-contribution-with-area_triplet.pdf
- SI-figures/geo-L-edge-comparison-fetpc-cl.pdf
- SI-figures/localized-orbitals-fetpccl.pdf
- SI-figures/localized-orbitals-fetpcno.pdf
- SI-figures/natural-orbitals.001.pdf
- SI-figures/natural-orbitals.002.pdf
- SI-figures/natural-orbitals.003.pdf
- SI-figures/natural-orbitals.004.pdf
- SI-figures/natural-orbitals.005.pdf
- SI-figures/natural-orbitals.006.pdf
- SI-figures/natural-orbitals.007.pdf
- SI-figures/natural-orbitals.008.pdf
